# Supplementary material for: miR-34a Repression in Proneural Malignant Gliomas Upregulates Expression of Its Target PDGFRA and Promotes Tumorigenesis
Source: PLoS One. 2012 Mar 27;7(3):e33844. doi: 10.1371/journal.pone.0033844 (PMC3313940; doi:10.1371/journal.pone.0033844)
Supplement: Table S1 — TCGA sample IDs of samples used in this study. (XLSX) [file pone.0033844.s004.xlsx]

## Sheet: Table S1
TCGA samples used to test pairwise association of miRNA and mRNA expression
TCGA-02-0003	TCGA-02-0007	TCGA-02-0009	TCGA-02-0010	TCGA-02-0014	TCGA-02-0021	TCGA-02-0027	TCGA-02-0028	TCGA-02-0033	TCGA-02-0034	TCGA-02-0037	TCGA-02-0038	TCGA-02-0043	TCGA-02-0047	TCGA-02-0052	TCGA-02-0054	TCGA-02-0055	TCGA-02-0057	TCGA-02-0058	TCGA-02-0060	TCGA-02-0064	TCGA-02-0068	TCGA-02-0069	TCGA-02-0070	TCGA-02-0071	TCGA-02-0074	TCGA-02-0075	TCGA-02-0079	TCGA-02-0080	TCGA-02-0083	TCGA-02-0084	TCGA-02-0085	TCGA-02-0086	TCGA-02-0087	TCGA-02-0089	TCGA-02-0099	TCGA-02-0102	TCGA-02-0106	TCGA-02-0107	TCGA-02-0111	TCGA-02-0113	TCGA-02-0114	TCGA-02-0115	TCGA-02-0116	TCGA-02-0258	TCGA-02-0260	TCGA-02-0266	TCGA-02-0271	TCGA-02-0281	TCGA-02-0321
TCGA proneural samples
TCGA-02-0003	TCGA-02-0007	TCGA-02-0010	TCGA-02-0011	TCGA-02-0014	TCGA-02-0024	TCGA-02-0026	TCGA-02-0028	TCGA-02-0047	TCGA-02-0048	TCGA-02-0058	TCGA-02-0060	TCGA-02-0069	TCGA-02-0074	TCGA-02-0080	TCGA-02-0084	TCGA-02-0087	TCGA-02-0104	TCGA-02-0114	TCGA-02-0281	TCGA-02-0321	TCGA-02-0325	TCGA-02-0338	TCGA-02-0339	TCGA-02-0432	TCGA-02-0439	TCGA-02-0440	TCGA-02-0446	TCGA-06-0128	TCGA-06-0129	TCGA-06-0146	TCGA-06-0156	TCGA-06-0166	TCGA-06-0174	TCGA-06-0177	TCGA-06-0238	TCGA-06-0241	TCGA-06-0410	TCGA-06-0413	TCGA-06-0414	TCGA-06-0646	TCGA-06-0648	TCGA-08-0344	TCGA-08-0345	TCGA-08-0347	TCGA-08-0348	TCGA-08-0350	TCGA-08-0351	TCGA-08-0353	TCGA-08-0359
TCGA neural samples
TCGA-02-0052	TCGA-02-0057	TCGA-02-0083	TCGA-02-0089	TCGA-02-0113	TCGA-02-0115	TCGA-02-0451	TCGA-06-0133	TCGA-06-0138	TCGA-06-0162	TCGA-06-0171	TCGA-06-0173	TCGA-06-0178	TCGA-06-0179	TCGA-06-0182	TCGA-06-0185	TCGA-06-0188	TCGA-06-0195	TCGA-06-0208	TCGA-06-0214	TCGA-06-0219	TCGA-06-0221	TCGA-06-0237	TCGA-08-0349	TCGA-08-0380	TCGA-08-0386	TCGA-08-0389	TCGA-08-0520
TCGA classical samples
TCGA-02-0001	TCGA-02-0009	TCGA-02-0015	TCGA-02-0016	TCGA-02-0021	TCGA-02-0023	TCGA-02-0027	TCGA-02-0037	TCGA-02-0038	TCGA-02-0043	TCGA-02-0068	TCGA-02-0070	TCGA-02-0071	TCGA-02-0102	TCGA-02-0260	TCGA-02-0266	TCGA-02-0269	TCGA-02-0271	TCGA-02-0285	TCGA-02-0289	TCGA-02-0290	TCGA-02-0317	TCGA-02-0333	TCGA-02-0422	TCGA-02-0430	TCGA-06-0125	TCGA-06-0126	TCGA-06-0127	TCGA-06-0137	TCGA-06-0145	TCGA-06-0157	TCGA-06-0158	TCGA-06-0187	TCGA-06-0211	TCGA-06-0394	TCGA-06-0402	TCGA-08-0244	TCGA-08-0246	TCGA-08-0354	TCGA-08-0355	TCGA-08-0356	TCGA-08-0357	TCGA-08-0358	TCGA-08-0375	TCGA-08-0511	TCGA-08-0514	TCGA-08-0516	TCGA-08-0518	TCGA-08-0521	TCGA-08-0525
TCGA mesenchymal samples
TCGA-02-0004	TCGA-02-0006	TCGA-02-0025	TCGA-02-0033	TCGA-02-0034	TCGA-02-0039	TCGA-02-0054	TCGA-02-0055	TCGA-02-0064	TCGA-02-0075	TCGA-02-0079	TCGA-02-0085	TCGA-02-0086	TCGA-02-0099	TCGA-02-0106	TCGA-02-0107	TCGA-02-0111	TCGA-02-0326	TCGA-02-0330	TCGA-02-0332	TCGA-02-0337	TCGA-06-0122	TCGA-06-0124	TCGA-06-0130	TCGA-06-0139	TCGA-06-0143	TCGA-06-0147	TCGA-06-0149	TCGA-06-0152	TCGA-06-0154	TCGA-06-0164	TCGA-06-0168	TCGA-06-0175	TCGA-06-0176	TCGA-06-0184	TCGA-06-0189	TCGA-06-0190	TCGA-06-0194	TCGA-06-0197	TCGA-06-0210	TCGA-06-0397	TCGA-06-0409	TCGA-06-0412	TCGA-06-0644	TCGA-06-0645	TCGA-08-0346	TCGA-08-0352	TCGA-08-0360	TCGA-08-0390	TCGA-08-0392
TCGA samples with PDGFRA amplification
TCGA-02-0014	TCGA-02-0024	TCGA-02-0069	TCGA-02-0074	TCGA-02-0079	TCGA-02-0339	TCGA-02-0440	TCGA-02-0446	TCGA-06-0143	TCGA-06-0156	TCGA-06-0174	TCGA-06-0177	TCGA-06-0210	TCGA-06-0211	TCGA-06-0214	TCGA-06-0221	TCGA-06-0241	TCGA-06-0402	TCGA-06-0410	TCGA-08-0347	TCGA-08-0524
TCGA samples without PDGFRA amplification
TCGA-02-0001	TCGA-02-0003	TCGA-02-0004	TCGA-02-0006	TCGA-02-0007	TCGA-02-0009	TCGA-02-0010	TCGA-02-0011	TCGA-02-0015	TCGA-02-0016	TCGA-02-0021	TCGA-02-0023	TCGA-02-0025	TCGA-02-0026	TCGA-02-0027	TCGA-02-0028	TCGA-02-0033	TCGA-02-0034	TCGA-02-0037	TCGA-02-0038	TCGA-02-0039	TCGA-02-0043	TCGA-02-0047	TCGA-02-0048	TCGA-02-0052	TCGA-02-0054	TCGA-02-0055	TCGA-02-0057	TCGA-02-0058	TCGA-02-0060	TCGA-02-0064	TCGA-02-0068	TCGA-02-0070	TCGA-02-0071	TCGA-02-0075	TCGA-02-0080	TCGA-02-0083	TCGA-02-0084	TCGA-02-0085	TCGA-02-0086	TCGA-02-0087	TCGA-02-0089	TCGA-02-0099	TCGA-02-0102	TCGA-02-0104	TCGA-02-0106	TCGA-02-0107	TCGA-02-0111	TCGA-02-0113	TCGA-02-0114
[truncated: 292 more columns]
